# Supplementary material for: Genomic Characterisation of UFJF_PfDIW6: A Novel Lytic Pseudomonas fluorescens-Phage with Potential for Biocontrol in the Dairy Industry
Source: Viruses. 2022 Mar 17;14(3):629. doi: 10.3390/v14030629 (PMC8951688; doi:10.3390/v14030629)
Supplement: Supplementary file 1 [file viruses-14-00629-s001.zip]

Archive with 2 entries (2 files):
- Figures S1 and S2.pdf
- Tables S1-S9.xlsx
