# Supplementary material for: Genomic Characterisation of UFJF_PfDIW6: A Novel Lytic Pseudomonas fluorescens-Phage with Potential for Biocontrol in the Dairy Industry
Source: Viruses. 2022 Mar 17;14(3):629. doi: 10.3390/v14030629 (PMC8951688; doi:10.3390/v14030629)
Supplement: Supplementary file 1 [file viruses-14-00629-s001.zip › Tables S1-S9.xlsx]

## Sheet: INDEX
	Genomic characterization of UFJF_PfDIW6: a novel lytic Pseudomonas fluorescens-phage with potential for biocontrol in the dairy industry.
	Humberto Moreira Hungaro*(a), Pedro Marcus Pereira Vidigal(b); Edilane Cristina do Nascimento(a); Felipe Gomes da Costa Oliveira(a); Marco Túlio Pardini Gontijo(c); and ; Maryoris Elisa Soto Lopez(d)*
	(a) Departamento de Ciências Farmacêuticas, Faculdade de Farmácia, Universidade Federal de Juiz de Fora (UFJF), Rua José Lourenço Kelmer s/n, Martelos, Juiz de Fora, Minas Gerais, 36036-900, Brazil. (b) Núcleo de Análise de Biomoléculas (NuBioMol), Universidade Federal de Viçosa (UFV), Vila Gianetti, Casa 21, Campus da UFV, Viçosa, Minas Gerais, 36570-900, Brazil. (c) Departamento de Genética, Ev…
	Supplementary Tables
	Table S1. Similarity searches betwenn UFJF_PfDIW6 genome sequence and genomes available at NCBI database. Sequences were aligned using BLASTn tool of BLAST. An E-value threshold ≤ 1e-10 was considered for selecting significant alignments.
	Table S2. Similarity searches among the proteins annotated in UFJF_PfDIW6 genome sequence and sequences available at NCBI Protein Database (nr). Sequences were aligned using BLASTp tool of BLAST. An E-value threshold ≤ 1e-10 was considered for selecting significant alignments.
	Table S3. Functional classification of UFJF_PfDIW6 proteins in Virus Orthologous Groups (VOG).
	Table S4. Genome annotation of Phage UFJF_PfDIW6.
	Table S5. Host predicition of Phage UFJF_PfDIW6.
	Table S6. Rho-independent terminators of Phage UFJF_PfDIW6 genome.
	Table S7. Promoters of Phage UFJF_PfDIW6 genome.
	Table S8. Intergenomic similarities between UFJF_PfDIW6 genome and genomes of Podoviridae species recognized by the International Committee on Taxonomy of Viruses (ICTV). Genome sequences were compared by VIRIDIC and clustered considering a genomic similarity threshold of 95% for species assignment and 70% for genus.
	Table S9: Intergenomic similarities between UFJF_PfDIW6 genome and genomes presented in Figure 1. Genome sequences were compared by VIRIDIC and clustered, considering a genomic similarity threshold of 95% for species assignment and 70% for the genus.

## Sheet: S1
	Table S1. Similarity searches betwenn UFJF_PfDIW6 genome sequence and genomes available at NCBI database. Sequences were aligned using BLASTn tool of BLAST. An E-value threshold ≤ 1e-10 was considered for selecting significant alignments.
	UFJF_PfDIW6 vs Nucleotide Database (nt); Viruses (Taxonomy ID:10239)				BLASTn
	NCBI ID	Description	Lenght (nt)	NCBI Taxid	Max Score	Total Score	Coverage	E-value	% identity
	MF417920.1	Uncultured Caudovirales phage clone 10F_8	37831	2100421	3112	4006	0.05	0	0.9688
	MF417918.1	Uncultured Caudovirales phage clone 7F_17	37831	2100421	3112	4006	0.05	0	0.9688
	MF417916.1	Uncultured Caudovirales phage clone 7S_13	37831	2100421	3112	4006	0.05	0	0.9688
	MF417915.1	Uncultured Caudovirales phage clone 8AX_8	37831	2100421	3112	4006	0.05	0	0.9688
	MF417914.1	Uncultured Caudovirales phage clone 8S_2	37831	2100421	3112	4006	0.05	0	0.9688
	MF417913.1	Uncultured Caudovirales phage clone 9S_2	37831	2100421	3112	4006	0.05	0	0.9688
	MF417912.1	Uncultured Caudovirales phage clone 10AX_4	38064	2100421	3112	4006	0.05	0	0.9688
	MF417911.1	Uncultured Caudovirales phage clone 9AX_3	38103	2100421	3112	4201	0.05	0	0.9688
	MF417910.1	Uncultured Caudovirales phage clone 2AX_5	38191	2100421	3112	4006	0.05	0	0.9688
	MF417898.1	Uncultured Caudovirales phage clone 7AX_6	37833	2100421	3112	4006	0.05	0	0.9688
	MF417896.1	Uncultured Caudovirales phage clone 3S_18	37831	2100421	3112	4006	0.05	0	0.9688
	MF417931.1	Uncultured Caudovirales phage clone 3S_7	34508	2100421	1081	1995	0.04	0	0.9134
	MF417884.1	Uncultured Caudovirales phage clone 8AX_2	48904	2100421	1081	1995	0.04	0	0.9134
	MF417883.1	Uncultured Caudovirales phage clone 7F_11	49331	2100421	1081	1995	0.04	0	0.9134
	MF417882.1	Uncultured Caudovirales phage clone 10F_10	49390	2100421	1081	1995	0.04	0	0.9134
	MF417873.1	Uncultured Caudovirales phage clone 7S_5	49229	2100421	1081	1995	0.04	0	0.9134
	MF417839.1	Uncultured Caudovirales phage clone 2AX_2	34785	2100421	1081	1995	0.04	0	0.9134
	MF417872.1	Uncultured phage clone 7AX_2	49489	278008	1081	1995	0.04	0	0.9134
	KU708004.1	Pseudomonas phage phiAH14a	55060	1805958	604	1963	0.05	3e-168	0.8379
	NC_019923.1	Pseudomonas phage AF	42689	1235689	532	532	0.02	1e-146	0.7559
	KJ507100.1	Pseudomonas phage phiPSA1	51090	1500757	294	294	0	7e-75	0.878
	MZ348425.1	Pseudomonas phage psageB2	50739	2859562	294	294	0	7e-75	0.878
	MF975720.1	Pseudomonas phage VW-6S	37917	2041487	209	209	0	3e-49	0.9195
	MN855976.1	Siphoviridae sp. isolate 68	26455	2170413	102	102	0	4e-17	0.9828
	AP019415.2	Pseudomonas phage HU1	42551	2056127	99	248	0	6e-16	0.9821
	UFJF_PfDIW6 vs RefSeq Genome Database; Bacteria (Taxonomy ID:2); "complete genomes"
	NZ_CP086206.1	Pseudomonas sp. HN8-3 chromosome: 3863875-3906644	42770	2886361	20109	32279	0.49	0	0.9368
	NZ_CP032618.1	Pseudomonas fluorescens strain PF08 chromosome: 1504792-1548170	43379	294	9574	21457	0.47	0	0.8667
	NZ_CP054868.1	Pseudomonas chlororaphis strain PCLAR04 chromosome: 1826223-1867950	41728	587753	12935	18073	0.42	0	0.8672
	NZ_CP027743.1	Pseudomonas chlororaphis subsp. aurantiaca strain CW2 chromosome: 5609197-5654498	45302	86192	18323	22427	0.38	0	0.9479
	NZ_CP058644.1	Pseudomonas yamanorum strain GZD14026 chromosome: 3898468-3951640	53173	515393	7079	17645	0.38	0	0.8567

## Sheet: S2
	Table S2. Similarity searches among the proteins annotated in UFJF_PfDIW6 genome sequence and sequences available at NCBI Protein Database (nr). Sequences were aligned using BLASTp tool of BLAST. An E-value threshold ≤ 1e-10 was considered for selecting significant alignments.
	Query	lght (aa)	Source	NCBI ID	lght (aa)	Description [Phage | Bacteria]	Alignment lght (aa)	% idenity	%similarity	% coverage	E-value	similarity * coverage
	UFJF_PfDIW6_g01	177	Phage; Viruses (Taxonomy ID:10239)	NP_848209	198	| Podoviridae | terminase small subunit [Salmonella phage epsilon15]	172	57.558	76.74	97	6.47e-65	74.4378
	UFJF_PfDIW6_g02	503	Phage; Viruses (Taxonomy ID:10239)	YP_007237177	502	| Podoviridae | putative terminase large subunit [Pseudomonas phage AF]	493	68.966	80.53	98	0	78.9194
	UFJF_PfDIW6_g03	117	Prophage-Bacteria; Bacteria (Taxonomy ID:2)	KWV82521	117	| Prophage-Bacteria | hypothetical protein PFLL34_03570 [Pseudomonas fluorescens]	117	100	100	100	2e-76	100
	UFJF_PfDIW6_g04	564	Phage; Viruses (Taxonomy ID:10239)	YP_007237180	564	| Podoviridae | putative head-to-tail-connector [Pseudomonas phage AF]	557	46.499	64.45	99	1.57e-161	63.8055
	UFJF_PfDIW6_g05	98	Phage; Viruses (Taxonomy ID:10239)	DAO28191	98	| Podoviridae | TPA: MAG TPA: hypothetical protein [Podoviridae sp.]	82	40.244	54.88	84	1.49e-12	46.0992
	UFJF_PfDIW6_g06	237	Phage; Viruses (Taxonomy ID:10239)	DAX11673	234	| Podoviridae | TPA: MAG TPA: stabilization protein [Podoviridae sp.]	228	35.965	53.95	93	2.88e-27	50.1735
	UFJF_PfDIW6_g07	331	Phage; Viruses (Taxonomy ID:10239)	NP_848215	335	| Podoviridae | capsid protein [Salmonella phage epsilon15]	333	63.964	78.38	99	3.54e-161	77.5962
	UFJF_PfDIW6_g08	130	Phage; Viruses (Taxonomy ID:10239)	NP_848216	130	| Podoviridae | structural protein [Salmonella phage epsilon15]	130	71.538	83.85	100	4.98e-60	83.85
	UFJF_PfDIW6_g09	125	Prophage-Bacteria; Bacteria (Taxonomy ID:2)	WP_060772900.1	125	| Prophage-Bacteria | MULTISPECIES: hypothetical protein [Pseudomonas]	125	100	100	100	9e-84	100
	UFJF_PfDIW6_g10	199	Phage; Viruses (Taxonomy ID:10239)	DAP97666	202	| Podoviridae | TPA: MAG TPA: tail tubular protein [Podoviridae sp.]	201	41.294	59.7	100	1.37e-48	59.7
	UFJF_PfDIW6_g11	158	Phage; Viruses (Taxonomy ID:10239)	QPZ53420	589	| Podoviridae | putative tail tubular B [Pelagibacter phage HTVC028P]	148	45.27	58.11	92	3.17e-37	53.4612
	UFJF_PfDIW6_g12	670	Phage; Viruses (Taxonomy ID:10239)	QPZ53420	589	| Podoviridae | putative tail tubular B [Pelagibacter phage HTVC028P]	339	32.448	56.05	48	9.51e-55	26.904
	UFJF_PfDIW6_g13	155	Phage; Viruses (Taxonomy ID:10239)	YP_007237188	150	| Podoviridae | putative internal virion protein A [Pseudomonas phage AF]	144	43.056	59.72	93	1.8e-33	55.5396
	UFJF_PfDIW6_g14	156	Phage; Viruses (Taxonomy ID:10239)	YP_007237189	185	| Podoviridae | putative internal virion protein B [Pseudomonas phage AF]	112	55.357	67.86	72	5.1e-27	48.8592
	UFJF_PfDIW6_g15	703	Phage; Viruses (Taxonomy ID:10239)	YP_007237190	700	| Podoviridae | putative structural lysozyme [Pseudomonas phage AF]	722	34.765	52.91	99	1.04e-102	52.3809
	UFJF_PfDIW6_g16	2039	Phage; Viruses (Taxonomy ID:10239)	BBI47332	2062	| Podoviridae | hypothetical protein [Pseudomonas phage HU1]	1763	34.487	52.52	83	0	43.5916
	UFJF_PfDIW6_g17	716	Phage; Viruses (Taxonomy ID:10239)	DAV52982	646	| Siphoviridae | TPA: MAG TPA: tailspike protein [Siphoviridae sp.]	521	69.482	80.61	73	0	58.8453
	UFJF_PfDIW6_g18	209	Prophage-Bacteria; Bacteria (Taxonomy ID:2)	WP_083242005	203	| Prophage-Bacteria | topoisomerase DNA-binding C4 zinc finger domain-containing protein [Pseudomonas mosselii]	188	44.681	61.17	84	2.47e-48	51.3828
	UFJF_PfDIW6_g19	86	Prophage-Bacteria; Bacteria (Taxonomy ID:2)	WP_052443014	121	| Prophage-Bacteria | MULTISPECIES: Arc family DNA-binding protein [Pseudomonas]	44	93.182	97.73	51	0.0869	49.8423
	UFJF_PfDIW6_g20	51	Prophage-Bacteria; Bacteria (Taxonomy ID:2)	WP_058545789	51	| Prophage-Bacteria | MULTISPECIES: Arc family DNA-binding protein [Pseudomonas]	51	84.314	92.16	100	2.16e-31	92.16
	UFJF_PfDIW6_g21	290	Phage; Viruses (Taxonomy ID:10239)	YP_007001993	314	| Podoviridae | antirepressor N-terminal domain-containing protein [Escherichia phage TL-2011b]	206	44.66	61.17	70	1.01e-48	42.819
	UFJF_PfDIW6_g22	419	Phage; Viruses (Taxonomy ID:10239)	DAY86955	404	| Siphoviridae | TPA: MAG TPA: Integrase [Siphoviridae sp.]	388	39.433	57.99	92	8.36e-87	53.3508
	UFJF_PfDIW6_g23	76	Phage; Viruses (Taxonomy ID:10239)	ASN69914	76	| Caudovirales | hypothetical protein 7AX6_42 [uncultured Caudovirales phage]	76	94.737	96.05	100	3.61e-55	96.05
	UFJF_PfDIW6_g24	123	Prophage-Bacteria; Bacteria (Taxonomy ID:2)	WP_198834366	123	| Prophage-Bacteria | hypothetical protein [Pseudomonas sp. MF6767]	123	100	100	100	3.16e-95	100
	UFJF_PfDIW6_g25	122	Phage; Viruses (Taxonomy ID:10239)	ASN68857	144	| Caudovirales | hypothetical protein 10F10_34 [uncultured Caudovirales phage]	105	72.381	77.14	79	1.6e-48	60.9406
	UFJF_PfDIW6_g26	63	Phage; Viruses (Taxonomy ID:10239)	YP_005098253	138	| Siphoviridae | hypothetical protein PMG1_00050 [Pseudomonas virus PMG1]	62	37.097	69.35	98	3.86e-11	67.963
	UFJF_PfDIW6_g27	109	Phage; Viruses (Taxonomy ID:10239)	QZA71266	112	| Siphoviridae | hypothetical protein AH02_21 [Pseudomonas phage AH02]	89	65.169	79.78	82	5.16e-36	65.4196
	UFJF_PfDIW6_g28	197	Phage; Viruses (Taxonomy ID:10239)	AMW64475	197	| Siphoviridae | hypothetical protein AH14a_p15 (endogenous virus) [Pseudomonas phage phiAH14a]	197	62.437	75.13	100	2.25e-89	75.13
	UFJF_PfDIW6_g29	214	Phage; Viruses (Taxonomy ID:10239)	YP_009593516	208	| Siphoviridae | endonuclease [Paracoccus phage Shpa]	211	36.967	49.76	96	1.57e-25	47.7696
	UFJF_PfDIW6_g30	304	Phage; Viruses (Taxonomy ID:10239)	DAV61322	260	| Siphoviridae | TPA: MAG TPA: hypothetical protein [Siphoviridae sp.]	298	33.221	48.32	96	1.43e-25	46.3872
	UFJF_PfDIW6_g31	398	Phage; Viruses (Taxonomy ID:10239)	YP_009275552	354	| Siphoviridae | TolA protein [Pseudomonas phage JBD44]	398	54.271	66.33	100	2.18e-87	66.33
	UFJF_PfDIW6_g32	123	Prophage-Bacteria; Bacteria (Taxonomy ID:2)	KWV82538	123	| Prophage-Bacteria | hypothetical protein PFLL34_03587 [Pseudomonas fluorescens]	123	95.935	97.56	100	5.86e-94	97.56
	UFJF_PfDIW6_g33	56	Phage; Viruses (Taxonomy ID:10239)	UAW53904	56	| Siphoviridae | hypothetical protein psageK9_34c [Pseudomonas phage psageK9]	55	69.091	81.82	98	1.03e-17	80.1836
	UFJF_PfDIW6_g34	61	Phage; Viruses (Taxonomy ID:10239)	AMW64483	63	| Siphoviridae | hypothetical protein AH14a_p23 (endogenous virus) [Pseudomonas phage phiAH14a]	63	55.556	68.25	100	3.51e-24	68.25
	UFJF_PfDIW6_g35	145	Phage; Viruses (Taxonomy ID:10239)	DAG83698	145	| Siphoviridae | TPA: hypothetical protein [Siphoviridae sp.]	145	88.276	97.24	100	2.8e-90	97.24
	UFJF_PfDIW6_g36	92	Prophage-Bacteria; Bacteria (Taxonomy ID:2)	WP_160049444	92	| Prophage-Bacteria | hypothetical protein [Pseudomonas sp. J380]	92	100	100	100	6.26e-70	100
	UFJF_PfDIW6_g37	59	Prophage-Bacteria; Bacteria (Taxonomy ID:2)	WP_047882113	59	| Prophage-Bacteria | MULTISPECIES: hypothetical protein [unclassified Pseudomonas]	59	100	100	100	7.54e-46	100
	UFJF_PfDIW6_g38	171	no hits found	no hits found	-	no hits found	-	-	-	-	-	-
	UFJF_PfDIW6_g39	151	Prophage-Bacteria; Bacteria (Taxonomy ID:2)	WP_044272758	151	| Prophage-Bacteria | hypothetical protein [Pseudomonas fluorescens]	151	86.755	94.7	100	6.67e-102	94.7
	UFJF_PfDIW6_g40	90	Prophage-Bacteria; Bacteria (Taxonomy ID:2)	WP_223513911	93	| Prophage-Bacteria | hypothetical protein [Pseudomonas sp. GL-R-26]	93	53.763	75.27	100	1.08e-35	75.27
	UFJF_PfDIW6_g41	225	Phage; Viruses (Taxonomy ID:10239)	YP_009187505	277	| Siphoviridae | Cro/Cl family transcriptional regulator [Pseudomonas phage YMC11/02/R656]	256	32.422	49.61	92	3.59e-37	45.6412
	UFJF_PfDIW6_g42	62	Prophage-Bacteria; Bacteria (Taxonomy ID:2)	WP_198798676	62	| Prophage-Bacteria | MULTISPECIES: hypothetical protein [Pseudomonas]	62	95.161	98.39	100	6.25e-42	98.39
	UFJF_PfDIW6_g43	102	Phage; Viruses (Taxonomy ID:10239)	ASN70663	102	| Caudovirales | putative cII regulatory protein [uncultured Caudovirales phage]	102	90.196	93.14	100	9.47e-70	93.14
	UFJF_PfDIW6_g44	266	Prophage-Bacteria; Bacteria (Taxonomy ID:2)	QZA71285	268	| Siphoviridae | hypothetical protein AH02_42 [Pseudomonas phage AH02]	279	41.219	54.12	100	1.32e-54	54.12
	UFJF_PfDIW6_g45	269	Phage; Viruses (Taxonomy ID:10239)	YP_002922693	265	| Podoviridae | DnaC-like protein [Burkholderia virus Bcepil02]	257	37.743	57.98	94	1.72e-48	54.5012
	UFJF_PfDIW6_g46	131	Prophage-Bacteria; Bacteria (Taxonomy ID:2)	WP_053076061	131	| Prophage-Bacteria | hypothetical protein [Pseudomonas weihenstephanensis]	131	77.099	84.73	100	6.09e-76	84.73
	UFJF_PfDIW6_g47	63	Prophage-Bacteria; Bacteria (Taxonomy ID:2)	WP_056786142	63	| Prophage-Bacteria | MULTISPECIES: hypothetical protein [Pseudomonas]	63	92.063	95.24	100	7.34e-45	95.24
	UFJF_PfDIW6_g48	156	Phage; Viruses (Taxonomy ID:10239)	QZA71291	155	| Siphoviridae | NimB-like recombination protein [Pseudomonas phage AH02]	153	65.359	79.08	98	1.75e-71	77.4984
	UFJF_PfDIW6_g49	57	Prophage-Bacteria; Bacteria (Taxonomy ID:2)	SEE79800	57	| Prophage-Bacteria | hypothetical protein SAMN04490200_5490 [Pseudomonas proteolytica]	56	94.643	98.21	98	1.26e-30	96.2458
	UFJF_PfDIW6_g50	225	Phage; Viruses (Taxonomy ID:10239)	YP_009187491	214	| Siphoviridae | recombination protein NinG [Pseudomonas phage YMC11/02/R656]	215	68.837	78.14	94	4.65e-95	73.4516
	UFJF_PfDIW6_g51	120	Phage; Viruses (Taxonomy ID:10239)	YP_009007130	124	| Podoviridae | Putative antitermination Q protein [Pseudomonas phage vB_PaeP_Tr60_Ab31]	117	59.829	76.07	98	3.12e-41	74.5486
	UFJF_PfDIW6_g52	60	Prophage-Bacteria; Bacteria (Taxonomy ID:2)	WP_198834808	60	| Prophage-Bacteria | hypothetical protein [Pseudomonas sp. MF6767]	60	100	100	100	1.59e-43	100
	UFJF_PfDIW6_g53	112	Phage; Viruses (Taxonomy ID:10239)	YP_009007088	114	| Podoviridae | Hypothetical protein CF86_gp21 [Pseudomonas phage vB_PaeP_Tr60_Ab31]	113	44.248	56.64	99	3.54e-15	56.0736
	UFJF_PfDIW6_g54	158	Phage; Viruses (Taxonomy ID:10239)	YP_010078760	162	| Podoviridae | HNH homing endonuclease II [Ralstonia phage GP4]	153	36.601	53.59	94	2.48e-22	50.3746
	UFJF_PfDIW6_g55	83	Phage; Viruses (Taxonomy ID:10239)	YP_164325	85	| Podoviridae | holin [Pseudomonas virus F116]	72	65.278	81.94	87	1.8e-18	71.2878
	UFJF_PfDIW6_g56	171	Phage; Viruses (Taxonomy ID:10239)	AXF52843	177	| Podoviridae | endolysin/autolysin [Podoviridae sp. ctdb7]	166	75.301	84.34	97	3.81e-97	81.8098
	UFJF_PfDIW6_g57	158	Prophage-Bacteria; Bacteria (Taxonomy ID:2)	WP_060772910	158	| Prophage-Bacteria | MULTISPECIES: DUF2514 family protein [Pseudomonas]	158	100	100	100	3.04e-113	100
	UFJF_PfDIW6_g58	70	Prophage-Bacteria; Bacteria (Taxonomy ID:2)	WP_060772909	70	| Prophage-Bacteria | MULTISPECIES: hypothetical protein [Pseudomonas]	70	100	100	100	2.73e-50	100

## Sheet: S3
	Table S3. Functional classification of UFJF_PfDIW6 proteins in Virus Orthologous Groups (VOG).
	Protein ID	E-value	Score	Bias	VOG ID	Functional Category	Functional Description	Group's consensus sequence	Protein Count	Species Count
	UFJF_PfDIW6_g04	1.7e-79	259.3	0	VOG00632	[Xu] Function unknown	hypothetical protein	REFSEQ hypothetical protein	65	65
	UFJF_PfDIW6_g05	4.3e-25	79.5	0	VOG08499	[Xu] Function unknown	hypothetical protein	REFSEQ hypothetical protein	20	20
	UFJF_PfDIW6_g10	6.1e-17	53.4	0	VOG01602	[Xu] Function unknown	hypothetical protein	REFSEQ hypothetical protein	7	7
	UFJF_PfDIW6_g11	9.2e-16	49.2	0	VOG01709	[Xu] Function unknown	hypothetical protein	REFSEQ hypothetical protein	88	87
	UFJF_PfDIW6_g13	3.4e-36	116.6	0	VOG01557	[Xu] Function unknown	hypothetical protein	REFSEQ hypothetical protein	46	46
	UFJF_PfDIW6_g21	4.9e-10	31.3	0	VOG01268	[Xu] Function unknown	hypothetical protein	REFSEQ hypothetical protein	37	37
	UFJF_PfDIW6_g21	3.9e-27	87.2	0	VOG04175	[Xu] Function unknown	hypothetical protein	REFSEQ hypothetical protein	9	9
	UFJF_PfDIW6_g26	3.4e-16	51.4	0	VOG02082	[Xu] Function unknown	hypothetical protein	REFSEQ hypothetical protein	17	17
	UFJF_PfDIW6_g41	2.6e-19	61.7	0	VOG00001	[Xu] Function unknown	hypothetical protein	sp|P03041|RPC1_BPP22 Transcriptional activator protein C1	1025	904
	UFJF_PfDIW6_g45	5.6e-65	211.3	0	VOG01441	[Xu] Function unknown	hypothetical protein	REFSEQ hypothetical protein	11	8
	UFJF_PfDIW6_g53	2.4e-25	80.6	0	VOG01620	[Xu] Function unknown	hypothetical protein	REFSEQ hypothetical protein	6	6
	UFJF_PfDIW6_g54	4.6e-23	73.8	0	VOG00873	[Xh] beneficial for the host	hypothetical protein	sp|Q05279|VG65_BPML5 Gene 65 protein	1875	1855

## Sheet: S4
	Table S4. Genome annotation of Phage UFJF_PfDIW6.
	Gene	Start	End	Strand	Residues(aa)	Annotation	Module
	UFJF_PfDIW6_g01	1	534	+	177	terminase small subunit	DNA packaging
	UFJF_PfDIW6_g02	512	2023	+	503	terminase large subunit	DNA packaging
	UFJF_PfDIW6_g03	2026	2379	+	117	portal protein	DNA packaging
	UFJF_PfDIW6_g04	2381	4075	+	564	head-to-tail connector protein	Structural proteins
	UFJF_PfDIW6_g05	4075	4371	+	98	hypothetical protein	Structural proteins
	UFJF_PfDIW6_g06	4368	5081	+	237	stabilization protein	Structural proteins
	UFJF_PfDIW6_g07	5111	6106	+	331	capsid protein	Structural proteins
	UFJF_PfDIW6_g08	6144	6536	+	130	structural protein	Structural proteins
	UFJF_PfDIW6_g09	6529	6906	+	125	hypothetical protein	Structural proteins
	UFJF_PfDIW6_g10	6966	7565	+	199	tail tubular A	Structural proteins
	UFJF_PfDIW6_g11	7562	8038	+	158	tail tubular B	Structural proteins
	UFJF_PfDIW6_g12	8019	10031	+	670	tail tubular B	Structural proteins
	UFJF_PfDIW6_g13	10018	10485	+	155	internal virion protein A	Structural proteins
	UFJF_PfDIW6_g14	10488	10958	+	156	internal virion protein B	Structural proteins
	UFJF_PfDIW6_g15	10958	13069	+	703	structural lysozyme	Structural proteins
	UFJF_PfDIW6_g16	13066	19185	+	2039	hypothetical protein	Structural proteins
	UFJF_PfDIW6_g17	19256	21406	+	716	tail spike protein	Structural proteins
	UFJF_PfDIW6_g18	22019	22648	-	209	topoisomerase	DNA replication, processing and modification
	UFJF_PfDIW6_g19	22660	22920	-	86	Arc family DNA-binding protein	DNA replication, processing and modification
	UFJF_PfDIW6_g20	23052	23207	+	51	Arc family DNA-binding protein	DNA replication, processing and modification
	UFJF_PfDIW6_g21	23278	24150	+	290	antirepressor N-terminal domain-containing protein	Lysogeny
	UFJF_PfDIW6_g22	24240	25499	-	419	integrase	Lysogeny
	UFJF_PfDIW6_g23	25821	26051	-	76	hypothetical protein	not classified
	UFJF_PfDIW6_g24	26048	26419	-	123	hypothetical protein	not classified
	UFJF_PfDIW6_g25	26540	26908	-	122	hypothetical protein	not classified
	UFJF_PfDIW6_g26	26954	27145	-	63	hypothetical protein	not classified
	UFJF_PfDIW6_g27	27435	27764	-	109	hypothetical protein	not classified
	UFJF_PfDIW6_g28	27834	28427	-	197	hypothetical protein	not classified
	UFJF_PfDIW6_g29	28424	29068	-	214	endonuclease	Lysogeny
	UFJF_PfDIW6_g30	29065	29979	-	304	hypothetical protein	not classified
	UFJF_PfDIW6_g31	29987	31183	-	398	TolA protein	not classified
	UFJF_PfDIW6_g32	31340	31711	-	123	hypothetical protein	not classified
	UFJF_PfDIW6_g33	31708	31878	-	56	hypothetical protein	not classified
	UFJF_PfDIW6_g34	31875	32060	-	61	hypothetical protein	not classified
	UFJF_PfDIW6_g35	32057	32494	-	145	hypothetical protein	not classified
	UFJF_PfDIW6_g36	32491	32769	-	92	hypothetical protein	not classified
	UFJF_PfDIW6_g37	32791	32970	-	59	hypothetical protein	not classified
	UFJF_PfDIW6_g38	33039	33554	+	171	no hits found | hypothetical protein	not classified
	UFJF_PfDIW6_g39	33714	34169	-	151	hypothetical protein	not classified
	UFJF_PfDIW6_g40	34219	34491	-	90	hypothetical protein	not classified
	UFJF_PfDIW6_g41	34552	35229	-	225	Cro/Cl family transcriptional regulator	Lysogeny
	UFJF_PfDIW6_g42	35330	35518	+	62	hypothetical protein	not classified
	UFJF_PfDIW6_g43	35521	35829	+	102	cII regulatory protein	Lysogeny
	UFJF_PfDIW6_g44	35832	36632	+	266	hypothetical protein	not classified
	UFJF_PfDIW6_g45	36622	37431	+	269	DnaC DNA replication protein	DNA replication, processing and modification
	UFJF_PfDIW6_g46	37431	37826	+	131	hypothetical protein	not classified
	UFJF_PfDIW6_g47	37823	38014	+	63	hypothetical protein	not classified
	UFJF_PfDIW6_g48	38007	38477	+	156	recombination protein NimB-like	DNA replication, processing and modification
	UFJF_PfDIW6_g49	38474	38647	+	57	hypothetical protein	not classified
	UFJF_PfDIW6_g50	38644	39321	+	225	recombination protein NinG	DNA replication, processing and modification
	UFJF_PfDIW6_g51	39318	39680	+	120	antitermination Q protein	DNA replication, processing and modification
	UFJF_PfDIW6_g52	39677	39859	+	60	hypothetical protein	not classified
	UFJF_PfDIW6_g53	39856	40194	+	112	hypothetical protein	not classified
	UFJF_PfDIW6_g54	40345	40821	+	158	HNH homing endonuclease II	DNA replication, processing and modification
	UFJF_PfDIW6_g55	40869	41120	+	83	holin	Host lysis
	UFJF_PfDIW6_g56	41117	41632	+	171	endolysin	Host lysis
	UFJF_PfDIW6_g57	41629	42105	+	158	hypothetical protein	not classified
	UFJF_PfDIW6_g58	42102	42314	+	70	hypothetical protein	not classified

## Sheet: S5
	Table S5. Host predicition of Phage UFJF_PfDIW6.
	Host	Coverage	Significance
	Pseudomonas syringae	0.0018	ns
	Pseudomonas aeruginosa	0.0011	ns
	Salmonella enterica	0.00091	ns
	Pectobacterium carotovorum	0.00017	ns

## Sheet: S6
	Table S6. Rho-independent terminators of Phage UFJF_PfDIW6 genome.
	Position	Algorithm	Strand	Hairpin	Score
	4229	Both	+	CGAACTTCAACGAAGGCCAACGCAATGTTGGCCTTCTTCTTTTGAGCC	-13
	5551	Rnamotif	-	GCATCGACGATGTTGGCGCCAGACTCTGCCGACTTATCGTTGTAG	-8.9
	6917	Both	+	CACACCTTACGGGCCCTTCGGGGCCTTTTTCTTTTTC	-10.6
	10552	Erpin	-	AGTTTTGAAAGCGGCGTTTTGCGTCAAAATTCCCGACTGAAATACGCCGTTTTCCTTTTGCC	NA
	10554	Both	+	CAAAAGGAAAACGGCGTATTTCAGTCGGGAATTTTGACGCAAAACGCCGcTTTCAAAACTCAG	NA
	11546	Rnamotif	-	AGCCGGGTGTTCGCCTCCAGGCGTTTCTGTTCAGC	-5.2
	13119	Rnamotif	-	GCAGGTCCCGCCGGCGTTGAATCGCTGCGTCGTATTTGTTGGGC	-6.8
	15507	Rnamotif	-	AACGTGGACAGGTTGGCCTTGTCGGTCAGCTTGATATTGAAC	-9.2
	19174	Rnamotif	-	ATGGCGGGATTCGGTGGGGTGCTTCGCTGTTATTTTTTCGG	-5
	19195	Rnamotif	+	ACCCCACCGAATCCCGCCATTGAGCGGGATTTTTTTTGCCC	-10.5
	20853	Rnamotif	+	AGCAGACTAAAGGGGTGTACATCCCTTTTCCTGACTT	-5.2
	21846	Rnamotif	+	TGAATTGCTGACCCCGCTCCGGCGGGGTTTTCTTTGGGT	-14.1
	22591	Both	-	GGTTAAAGCGATGGGGCGTTACGCCTTAgTTTTGGCTGCTC	-6.1
	23205	Both	-	TCACACCTGAAGCCCTGGCGTCTGCAAACGCTGGGGCTTCTTCGTTTTCA	-13.3
	24159	Rnamotif	+	CCCCCACCGAATCCCGCCATTGAGCGGGATTTTTTTGGAGA	-10.5
	24633	Rnamotif	+	TAGCGGCACAATGTGGTCACGCCGCATTTTCATCTTGA	-6
	29518	Rnamotif	+	GCGGATCTGGTCGGCCGTATTGCCGTTTTTGTAGTAT	-5.2
	31463	Rnamotif	+	GGGAAGCGTAAGCACGACGTGGTAGCCGTTGTTGTGCTTTTTGTGAGCG	-9.5
	31534	Rnamotif	+	CGTCAAAGCGCTGCATGGCTTCGGCCTTCATGCGTTTTTTGTGGCC	-5.7
	31695	Both	-	AGGCGGCCGGATCGCGGTGAGGGTTCGGCCGTGAgTTTCTTTGAAGA	-9.5
	33667	Both	-	ACGATTCCACAGCCCGCCACTGAGCGGGCTTTTTTTCGTCC	-12.4
	34121	Rnamotif	-	GATGAAGAAGGCGGTCTACTGGACTGTTTTATTATTTG	-5.4
	40235	Both	+	CTTCGAACCAAGCCTGGCCATTGAGCCGGGCTTTTTTGTGTTC	-13.5
	40282	Both	+	TTCATCCCTGAGCCCTGGCATTTGCCGGGGCTTTTTTATAGCCG	-17.1
	40599	Rnamotif	-	TTCCGATGCATCTTGCGATTACGCAGGTTTTCGGACTGA	-6.8

## Sheet: S7
	Table S7. Promoters of Phage UFJF_PfDIW6 genome.
	Strand	Positions	Promoter sequence	Type	Score
	-	(33613..33641)	TTGACTCACTCAATCCGTTTACGTATTGT	host	0.862	LISOGENIA
	-	(23411..23441)	TTGAATCTACCGGCTTGGAGCTTCCTAAATT	host	0.579	REPLICACAO
	-	(23282..23309)	ATGACATTGGATACTGCGGTGCTATTAT	host	0.647	REPLICACAO
	-	(11748..11768)	CCTGGCTGCTGACATCCTGAA	phage	0.544	UNTARGET
	-	(10584..10609)	TTGAAAGCGGCGTTTTGCGTCAAAAT	host	0.552	UNTARGET

## Sheet: S8
	Table S8. Intergenomic similarities between UFJF_PfDIW6 genome and genomes of Podoviridae species recognized by the International Committee on Taxonomy of Viruses (ICTV). Genome sequences were compared by VIRIDIC and clustered considering a genomic similarity threshold of 95% for species assignment and 70% for genus.
	Genus	Species	GenBank ID	Similarity to UFJF_PfDIW6	Species cluster	Genus cluster	Intergenomic Similarity Matrix
	Lessievirus	Burkholderia virus Bcepil02	NC_012743.2	0.79	31	27	100	79.737	64.291	71.877	31.682	33.451	32.443	32.526	32.661	29.699	28.499	34.956	7.305	6.65	6.751	0	0	0	0.209	0.11	0.11	0.107	0.108	0.109	0.091	0.11	0.109	0.109	0.108	0.114	0.108	0.109	0.108	0.11	0.109	0.113	0.107	0.112	0.113	0.035	0	0.143	0.063
	Lessievirus	Burkholderia virus DC1	NC_018452.1	0.76	34	27	79.737	100	62.521	67.816	31.521	32.616	31.672	33.062	32.63	29.359	29.135	35.258	7.98	7.073	7.476	0.045	0	0	0.196	0.201	0.199	0.194	0.195	0.197	0.249	0.199	0.198	0.199	0.337	0.356	0.196	0.338	0.195	0.198	0.198	0.204	0.193	0.205	0.207	0	0.186	0.1	0.065
	Lessievirus	Burkholderia virus Bcep22	NC_005262.3	0.68	12	11	64.291	62.521	100	71.096	33.039	34.386	33.581	33.982	32.855	28.452	28.373	33.297	7.014	6.62	6.83	0.09	0	0	0.188	0.191	0.191	0.186	0.187	0.189	0.171	0.191	0.19	0.19	0.188	0.198	0.188	0.19	0.187	0.19	0.19	0.196	0.185	0.195	0.197	0.117	0.119	0.1	0
	Lessievirus	Burkholderia virus Bcepmigl	NC_019917.1	0.661	42	11	71.877	67.816	71.096	100	32.016	34.074	33.063	33.143	32.797	30.549	28.576	35.312	7.254	6.526	6.871	0.13	0	0	0.221	0.121	0.121	0.185	0.119	0.12	0.091	0.121	0.12	0.12	0.119	0.126	0.186	0.188	0.185	0.121	0.12	0.194	0.183	0.124	0.125	0.298	0	0.167	0
	Cimandefvirus	Ralstonia virus Gamede	NC_054958.1	0	121	69	31.682	31.521	33.039	32.016	100	85.112	84.397	81.877	82.318	72.286	75.411	76.73	6.811	7.109	7.184	2.77	2.661	0	0.557	0.51	0.4	0.381	0.106	0.108	0.432	0.442	0.389	0.18	0.446	0.472	0.447	0.451	0.444	0.399	0.398	0.112	0.369	0.484	0.187	0	0	0.052	0.136
	Cimandefvirus	Ralstonia virus Cimandef	NC_054956.1	0	119	69	33.451	32.616	34.386	34.074	85.112	100	94.324	83.417	78.089	63.414	66.153	72.629	6.853	7.193	7.365	2.946	2.814	0	0.18	0.112	0.112	0.109	0.109	0.111	0.176	0.183	0.099	0.195	0.193	0.205	0.193	0.195	0.192	0.112	0.111	0.115	0.108	0.201	0.203	0.049	0.049	0.103	0.042
	Cimandefvirus	Ralstonia virus Heva	NC_054960.1	0	123	69	32.443	31.672	33.581	33.063	84.397	94.324	100	81.827	76.358	62.284	67.999	71.986	6.63	7.22	7.049	2.989	2.788	0	0.139	0.111	0.111	0.107	0.108	0.11	0.15	0.141	0.209	0.153	0.264	0.279	0.266	0.267	0.26	0.221	0.22	0.229	0.216	0.271	0.159	0.117	0.048	0.1	0.041
	Cimandefvirus	Ralstonia virus Eline	NC_054957.1	0	120	69	32.526	33.062	33.982	33.143	81.877	83.417	81.827	100	82.074	64.175	70.062	72.502	6.807	7.272	6.899	3.546	2.885	0	0.558	0.515	0.404	0.385	0.108	0.109	0.431	0.442	0.393	0.177	0.519	0.549	0.52	0.524	0.517	0.403	0.402	0.113	0.373	0.484	0.183	0.07	0	0.052	0.041
	Cimandefvirus	Ralstonia virus Gerry	NC_054959.1	0.267	122	69	32.661	32.63	32.855	32.797	82.318	78.089	76.358	82.074	100	66.775	68.538	75.374	7.1	7.308	7.357	3.454	2.575	0	0.547	0.5	0.392	0.374	0.104	0.106	0.424	0.434	0.381	0.176	0.474	0.501	0.475	0.479	0.472	0.391	0.39	0.11	0.362	0.475	0.183	0.094	0	0.051	0.08
	Gervaisevirus	Ralstonia virus GP4	NC_054964.1	0	127	70	29.699	29.359	28.452	30.549	72.286	63.414	62.284	64.175	66.775	100	74.469	76.385	7.011	5.672	5.926	5.18	3.992	0	0.118	0.12	0.12	0.116	0.117	0.119	0.116	0.12	0.12	0.119	0.118	0.124	0.118	0.119	0.117	0.119	0.119	0.123	0.116	0.122	0.123	0	0.085	0	0.04
	Gervaisevirus	Ralstonia virus Claudettte	NC_054962.1	0.093	125	70	28.499	29.135	28.373	28.576	75.411	66.153	67.999	70.062	68.538	74.469	100	80.169	7.771	6.411	6.225	6.57	5.75	0	0.167	0.111	0.11	0.107	0.108	0.109	0.164	0.17	0.097	0.182	0.173	0.184	0.174	0.175	0.173	0.11	0.11	0.113	0.107	0.187	0.189	0	0	0.052	0.097
	Gervaisevirus	Ralstonia virus Gervaise	NC_054963.1	0.1	126	70	34.956	35.258	33.297	35.312	76.73	72.629	71.986	72.502	75.374	76.385	80.169	100	7.423	7.293	6.909	6.835	5.854	0	0.116	0.118	0.118	0.115	0.115	0.117	0.115	0.118	0.227	0.117	0.223	0.235	0.224	0.225	0.218	0.225	0.225	0.234	0.221	0.231	0.122	0	0	0.05	0
	Parlovirus	Serratia virus Parlo	NC_048758.1	0	94	60	7.305	7.98	7.014	7.254	6.811	6.853	6.63	6.807	7.1	7.011	7.771	7.423	100	26.905	28.298	0.178	0.07	0	0.204	0.178	0.081	0.161	0.174	0.176	0.129	0.178	0.179	0.177	0.175	0.185	0.161	0.162	0.16	0.177	0.177	0.168	0.158	0.181	0.183	0	0	0	0
	Lastavirus	Klebsiella virus LASTA	NC_054965.1	0	128	71	6.65	7.073	6.62	6.526	7.109	7.193	7.22	7.272	7.308	5.672	6.411	7.293	26.905	100	73.43	0	0	0	0.255	0.272	0.35	0.38	0.31	0.314	0.281	0.174	0.399	0.168	0.525	0.554	0.484	0.602	0.594	0.438	0.436	0.624	0.588	0.296	0.174	0.051	0	0	0
	Lastavirus	Klebsiella virus SopranoGao	NC_054966.1	0	129	71	6.751	7.476	6.83	6.871	7.184	7.365	7.049	6.899	7.357	5.926	6.225	6.909	28.298	73.43	100	0	0	0	0.403	0.067	0.393	0.386	0.356	0.319	0.273	0.255	0.542	0	0.156	0.143	0.59	0.48	0.475	0.58	0.579	0.476	0.51	0.289	0	0.052	0.042	0	0
	Firingavirus	Ralstonia virus RSK1	NC_022915.1	0	50	38	0	0.045	0.09	0.13	2.77	2.946	2.989	3.546	3.454	5.18	6.57	6.835	0.178	0	0	100	80.446	0	0	0	0	0	0	0	0.054	0.055	0	0	0	0	0	0	0	0	0	0	0	0	0	0	0	0.098	0
	Firingavirus	Ralstonia virus Firinga	NC_054961.1	0	124	38	0	0	0	0	2.661	2.814	2.788	2.885	2.575	3.992	5.75	5.854	0.07	0	0	80.446	100	0	0	0	0	0	0	0	0	0	0	0	0	0	0	0	0	0	0	0	0	0	0	0	0	0	0
	Kafunavirus	Edwardsiella virus KF1	NC_019420.1	0	38	32	0	0	0	0	0	0	0	0	0	0	0	0	0	0	0	0	0	100	0.079	0.08	0.08	0.079	0.078	0.079	0.079	0.08	0.081	0.08	0.079	0.084	0.079	0.079	0.078	0.08	0.08	0.083	0.077	0.082	0.083	0	0	0	0
	Oslovirus	Shigella virus VASD	NC_028685.1	0.103	65	33	0.209	0.196	0.188	0.221	0.557	0.18	0.139	0.558	0.547	0.118	0.167	0.116	0.204	0.255	0.403	0	0	0.079	100	88.027	89.862	82.607	81.026	81.376	58.91	62.073	53.991	57.101	58.675	58.974	60.029	60.008	59.377	57.298	57.945	58.059	57.265	66.047	59.198	0.039	0	0	0
	Oslovirus	Escherichia virus TL2011	NC_019442.1	0	39	33	0.11	0.201	0.191	0.121	0.51	0.112	0.111	0.515	0.5	0.12	0.111	0.118	0.178	0.272	0.067	0	0	0.08	88.027	100	92.061	83.677	84.853	85.12	54.738	59.011	57.35	58.45	63.657	64.997	66.121	66.139	65.194	63.109	62.224	62.741	63.539	67.476	60.642	0.04	0	0	0
	Oslovirus	Escherichia virus 191	NC_028660.1	0.079	64	33	0.11	0.199	0.191	0.121	0.4	0.112	0.111	0.404	0.392	0.12	0.11	0.118	0.081	0.35	0.393	0	0	0.08	89.862	92.061	100	82.553	82.865	83.262	56.085	59.769	57.17	56.354	61.05	62.614	63.504	63.512	62.848	60.851	59.963	60.595	60.391	65.06	58.458	0.04	0	0	0
	Oslovirus	Eschericia virus Lyz12581Vzw	NC_049917.1	0.078	110	33	0.107	0.194	0.186	0.185	0.381	0.109	0.107	0.385	0.374	0.116	0.107	0.115	0.161	0.38	0.386	0	0	0.079	82.607	83.677	82.553	100	86.099	85.44	53.54	55.233	58.537	58.606	57.13	61.148	59.738	59.966	59.011	63.76	62.792	62.397	64.581	66.56	60.866	0	0	0	0
	Oslovirus	Escherichia virus PA2	NC_028449.1	0.077	63	33	0.108	0.195	0.187	0.119	0.106	0.109	0.108	0.108	0.104	0.117	0.108	0.115	0.174	0.31	0.356	0	0	0.078	81.026	84.853	82.865	86.099	100	93.437	52.3	56.248	59.543	62.388	63.216	65.587	66.161	63.739	63.566	72.312	68.534	64.958	67.881	68.128	64.864	0.039	0	0	0
	Oslovirus	Escherichia virus ArgO145	NC_049918.1	0.079	111	33	0.109	0.197	0.189	0.12	0.108	0.111	0.11	0.109	0.106	0.119	0.109	0.117	0.176	0.314	0.319	0	0	0.079	81.376	85.12	83.262	85.44	93.437	100	52.691	56.479	59.472	62.489	59.754	63.963	62.736	62.367	62.216	67.032	66.312	65.581	65.658	68.534	65	0	0	0	0
	Diegovirus	Shigella virus POCJ13	NC_025434.1	0.093	56	42	0.091	0.249	0.171	0.091	0.432	0.176	0.15	0.431	0.424	0.116	0.164	0.115	0.129	0.281	0.273	0.054	0	0.079	58.91	54.738	56.085	53.54	52.3	52.691	100	91.142	57.359	57.709	55.53	58.328	57.485	56.816	56.312	55.52	56.483	56.117	55.077	62.32	60.12	0.039	0	0	0
	Diegovirus	Shigella virus 7502Stx	NC_029120.1	0.079	69	42	0.11	0.199	0.191	0.121	0.442	0.183	0.141	0.442	0.434	0.12	0.17	0.118	0.178	0.174	0.255	0.055	0	0.08	62.073	59.011	59.769	55.233	56.248	56.479	91.142	100	56.407	60.871	59.804	62.915	61.616	60.978	60.262	60.033	60.905	60.126	59.067	65.327	63.438	0.04	0	0	0
	Traversvirus	Escherichia virus 86	NC_008464.1	0.08	22	20	0.109	0.198	0.19	0.12	0.389	0.099	0.209	0.393	0.381	0.12	0.097	0.227	0.179	0.399	0.542	0	0	0.081	53.991	57.35	57.17	58.537	59.543	59.472	57.359	56.407	100	63.163	66.79	68.156	71.375	73.981	73.086	71.261	78.834	74.531	76.466	72.397	72.473	0	0	0	0
	Traversvirus	Escherichia virus SH2026Stx1	NC_049919.1	0.079	112	68	0.109	0.199	0.19	0.12	0.18	0.195	0.153	0.177	0.176	0.119	0.182	0.117	0.177	0.168	0	0	0	0.08	57.101	58.45	56.354	58.606	62.388	62.489	57.709	60.871	63.163	100	67.303	69.489	68.852	68.656	67.118	73.223	69.737	72.58	72.414	77.304	85.274	0.04	0	0	0
	Traversvirus	Enterobacteria virus ST2-8624	NC_049922.1	0.078	115	2	0.108	0.337	0.188	0.119	0.446	0.193	0.264	0.519	0.474	0.118	0.173	0.223	0.175	0.525	0.156	0	0	0.079	58.675	63.657	61.05	57.13	63.216	59.754	55.53	59.804	66.79	67.303	100	92.752	85.806	92.12	84.922	78.405	80.717	76.854	75.923	79.014	76.642	0.039	0	0	0
	Traversvirus	Escherichia virus WGPS9	NC_049923.1	0.083	116	2	0.114	0.356	0.198	0.126	0.472	0.205	0.279	0.549	0.501	0.124	0.184	0.235	0.185	0.554	0.143	0	0	0.084	58.974	64.997	62.614	61.148	65.587	63.963	58.328	62.915	68.156	69.489	92.752	100	82.945	89.575	82.024	79.981	77.699	77.268	75.698	81.486	79.467	0.042	0	0	0
	Traversvirus	Escherichia virus Stx2 II	NC_004914.3	0.078	11	2	0.108	0.196	0.188	0.186	0.447	0.193	0.266	0.52	0.475	0.118	0.174	0.224	0.161	0.484	0.59	0	0	0.079	60.029	66.121	63.504	59.738	66.161	62.736	57.485	61.616	71.375	68.852	85.806	82.945	100	87.237	86.811	78.067	74.488	75.675	77.854	74.554	72.28	0.039	0	0	0
	Traversvirus	Escherichia virus 933W	NC_000924.1	0.079	2	2	0.109	0.338	0.19	0.188	0.451	0.195	0.267	0.524	0.479	0.119	0.175	0.225	0.162	0.602	0.48	0	0	0.079	60.008	66.139	63.512	59.966	63.739	62.367	56.816	60.978	73.981	68.656	92.12	89.575	87.237	100	92.569	77.83	83.245	81.529	83.398	79.466	82.11	0.04	0	0	0
	Traversvirus	Escherichia virus Min27	NC_010237.1	0.078	26	2	0.108	0.195	0.187	0.185	0.444	0.192	0.26	0.517	0.472	0.117	0.173	0.218	0.16	0.594	0.475	0	0	0.078	59.377	65.194	62.848	59.011	63.566	62.216	56.312	60.262	73.086	67.118	84.922	82.024	86.811	92.569	100	74.187	79.594	88.978	90.401	75.402	76.964	0.039	0	0	0
	Traversvirus	Escherichia virus PA28	NC_041935.1	0.079	73	2	0.11	0.198	0.19	0.121	0.399	0.112	0.221	0.403	0.391	0.119	0.11	0.225	0.177	0.438	0.58	0	0	0.08	57.298	63.109	60.851	63.76	72.312	67.032	55.52	60.033	71.261	73.223	78.405	79.981	78.067	77.83	74.187	100	86.37	75.241	77.803	82.687	77.01	0	0	0	0
	Traversvirus	Escherichia virus P27	NC_049925.1	0.079	118	2	0.109	0.198	0.19	0.12	0.398	0.111	0.22	0.402	0.39	0.119	0.11	0.225	0.177	0.436	0.579	0	0	0.08	57.945	62.224	59.963	62.792	68.534	66.312	56.483	60.905	78.834	69.737	80.717	77.699	74.488	83.245	79.594	86.37	100	84.261	82.923	85.246	83.244	0	0	0	0
	Traversvirus	Escherichia virus 24B	NC_027984.1	0.082	62	2	0.113	0.204	0.196	0.194	0.112	0.115	0.229	0.113	0.11	0.123	0.113	0.234	0.168	0.624	0.476	0	0	0.083	58.059	62.741	60.595	62.397	64.958	65.581	56.117	60.126	74.531	72.58	76.854	77.268	75.675	81.529	88.978	75.241	84.261	100	90.388	82.103	83.132	0.041	0	0	0
	Traversvirus	Escherichia virus F451	NC_049924.1	0.076	117	2	0.107	0.193	0.185	0.183	0.369	0.108	0.216	0.373	0.362	0.116	0.107	0.221	0.158	0.588	0.51	0	0	0.077	57.265	63.539	60.391	64.581	67.881	65.658	55.077	59.067	76.466	72.414	75.923	75.698	77.854	83.398	90.401	77.803	82.923	90.388	100	78.724	78.22	0.039	0	0	0
	Traversvirus	Escherichia virus AU5Stx1	NC_049920.1	0.081	113	2	0.112	0.205	0.195	0.124	0.484	0.201	0.271	0.484	0.475	0.122	0.187	0.231	0.181	0.296	0.289	0	0	0.082	66.047	67.476	65.06	66.56	68.128	68.534	62.32	65.327	72.397	77.304	79.014	81.486	74.554	79.466	75.402	82.687	85.246	82.103	78.724	100	87.448	0.041	0	0	0
	Traversvirus	Escherichia virus AU6Stx1	NC_049921.1	0.082	114	2	0.113	0.207	0.197	0.125	0.187	0.203	0.159	0.183	0.183	0.123	0.189	0.122	0.183	0.174	0	0	0	0.083	59.198	60.642	58.458	60.866	64.864	65	60.12	63.438	72.473	85.274	76.642	79.467	72.28	82.11	76.964	77.01	83.244	83.132	78.22	87.448	100	0.041	0	0	0
	Burrovirus	Microbacterium virus Burro	NC_048733.1	0	91	58	0	0	0.117	0.298	0	0.049	0.117	0.07	0.094	0.03	0	0	0	0.051	0.052	0	0	0	0.039	0.04	0.04	0	0.039	0	0.039	0.04	0	0.04	0.039	0.042	0.039	0.04	0.039	0	0	0.041	0.039	0.041	0.041	100	69.473	68.402	12.329
	Burrovirus	Microbacterium virus Araxxi	NC_048801.1	0	102	65	0	0.186	0.119	0.04	0	0.049	0.048	0	0	0.085	0	0	0	0	0.042	0	0	0	0	0	0	0	0	0	0	0	0	0	0	0	0	0	0	0	0	0	0	0	0	69.473	100	85.925	12.656
	Burrovirus	Microbacterium virus Arete	NC_048860.1	0	106	65	0.143	0.1	0.1	0.167	0.052	0.103	0.1	0.052	0.051	0	0.052	0.05	0	0	0	0.098	0	0	0	0	0	0	0	0	0	0	0	0	0	0	0	0	0	0	0	0	0	0	0	68.402	85.925	100	11.249
	Akonivirus	Microbacterium virus Akoni	NC_048761.1	0	95	61	0.063	0.065	0	0	0.136	0.042	0.041	0.041	0.08	0.04	0.097	0	0	0	0	0	0	0	0	0	0	0	0	0	0	0	0	0	0	0	0	0	0	0	0	0	0	0	0	12.329	12.656	11.249	100
	Akonivirus	Microbacterium virus Phedro	NC_048877.1	0	109	61	0.048	0.124	0.149	0.048	0.115	0.212	0.206	0.055	0.113	0.059	0.061	0.059	0	0	0	0	0	0	0	0	0	0	0	0	0	0	0	0	0	0	0	0	0	0	0	0	0	0	0	13.88	12.526	11.91	77.341
	Tinytimothyvirus	Microbacterium virus TinyTimothy	NC_048777.1	0	100	63	0.069	0	0.104	0.13	0	0.062	0.061	0.061	0.024	0.052	0.054	0.052	0	0	0	0	0	0	0	0	0	0	0	0	0	0	0	0	0	0	0	0	0	0	0	0	0	0	0	11.042	11.791	9.5	32.357
	Tinytimothyvirus	Microbacterium virus Alex44	NC_048778.1	0	101	64	0.125	0.076	0.123	0.063	0.058	0	0	0	0.057	0.151	0.1	0.151	0	0	0	0	0	0	0	0	0	0	0	0	0	0	0	0	0	0	0	0	0	0	0	0	0	0	0	13.774	12.324	10.932	32.81
	Astrithrvirus	Salmonella virus astrithr	NC_048862.1	0	108	67	0	0	0	0	0	0	0	0	0	0	0	0	0	0	0	0	0	0	0	0	0	0	0	0	0	0	0	0	0	0	0	0	0	0	0	0	0	0	0	0	0	0	0
	Bjornvirus	Pseudomonas virus Bjorn	NC_042103.1	0	75	46	0	0	0	0	0	0	0	0	0	0	0	0	0	0	0	0.072	0.072	0	0	0	0	0	0	0	0	0	0	0	0	0	0	0	0	0	0	0	0	0	0	0	0	0	0
	Krylovvirus	Pseudomonas virus tf	NC_017971.2	0	33	29	0	0	0	0	0	0	0	0	0	0	0	0	0	0	0	0	0	0	0	0	0	0	0	0	0	0	0	0	0	0	0	0	0	0	0	0	0	0	0	0	0	0	0
	Vicosavirus	Pseudomonas virus UFVP2	NC_018850.2	0	36	30	0	0	0	0	0	0	0	0	0	0	0	0	0.05	0	0	0	0	0	0	0	0	0	0	0	0	0	0	0	0	0	0	0	0	0	0	0	0	0	0	0	0	0.062	0.058
	Vicosavirus	Pseudomonas virus NV1	NC_042107.1	0	76	30	0	0	0	0	0	0	0	0	0	0	0	0	0	0	0	0	0	0	0	0	0	0	0	0	0	0	0	0	0	0	0	0	0	0	0	0	0	0	0	0	0	0	0.052
	Bruynoghevirus	Pseudomonas virus PaP3	NC_004466.2	0	9	9	0	0	0	0	0	0	0	0	0	0	0	0	0	0	0	0	0	0	0	0	0	0	0	0	0	0	0	0	0	0	0	0	0	0	0	0	0	0	0	0	0	0	0
	Bruynoghevirus	Pseudomonas virus CHU	NC_028933.1	0	68	9	0	0	0	0	0	0	0	0	0	0	0	0	0	0	0	0	0	0	0	0	0	0	0	0	0	0	0	0	0	0	0	0	0	0	0	0	0	0	0	0	0	0	0
	Bruynoghevirus	Pseudomonas virus Ab22	NC_026599.1	0	57	25	0	0	0	0	0	0	0	0	0	0.153	0	0	0	0	0	0	0	0	0	0	0	0	0	0	0	0	0	0	0	0	0	0	0	0	0	0	0	0	0	0.06	0	0	0
	Bruynoghevirus	Pseudomonas virus LUZ24	NC_010325.1	0	28	25	0	0	0	0	0.05	0.052	0.05	0.05	0.049	0.136	0	0	0	0	0	0	0	0	0	0	0	0	0	0	0	0	0	0	0	0	0	0	0	0	0	0	0	0	0	0	0	0	0
	Bruynoghevirus	Pseudomonas virus TL	NC_023583.1	0	52	25	0	0	0	0	0	0	0	0	0	0.136	0	0	0	0	0	0	0	0	0	0	0	0	0	0	0	0	0	0	0	0	0	0	0	0	0	0	0	0	0	0	0	0	0
	Bruynoghevirus	Pseudomonas virus PAA2	NC_022971.1	0	51	25	0	0	0	0	0.05	0.052	0.05	0.051	0.049	0	0	0	0	0	0	0	0	0	0	0	0	0	0	0	0	0	0	0	0	0	0	0	0	0	0	0	0	0	0	0	0	0	0
	Bruynoghevirus	Pseudomonas virus PaP4	NC_042343.1	0	78	25	0	0	0	0	0	0	0	0	0	0	0	0	0	0	0	0	0	0	0	0	0	0	0	0	0	0	0	0	0	0	0	0	0	0	0	0	0	0	0	0	0	0	0
	Kuravirus	Escherichia virus ECB2	NC_018859.1	0	37	31	0	0	0	0	0	0	0	0	0	0	0	0	0	0.097	0	0	0	0	0	0	0	0	0	0	0	0	0	0	0	0	0	0	0	0	0	0	0	0	0	0	0	0	0
	Kuravirus	Escherichia virus Septima11	NC_023593.1	0	53	39	0	0	0	0	0	0	0	0	0	0	0	0	0	0	0	0	0	0	0	0	0	0	0.039	0.039	0.039	0.039	0	0	0	0	0	0	0	0.039	0.039	0	0.038	0	0	0	0	0	0
	Kuravirus	Escherichia virus NJ01	NC_018835.1	0	35	24	0	0	0	0	0	0	0	0	0	0	0	0	0	0	0	0	0	0	0.06	0.059	0.061	0	0.06	0.06	0.059	0.061	0	0.06	0.06	0.063	0.06	0.06	0.06	0	0	0.062	0.059	0.062	0.062	0	0	0	0
	Kuravirus	Escherichia virus 172-1	NC_028903.1	0	66	24	0	0	0	0	0	0	0	0	0	0	0	0	0	0.047	0	0	0	0	0.059	0.089	0.148	0.087	0.145	0.146	0	0.059	0.089	0.059	0.146	0.153	0.146	0.147	0.145	0.088	0.088	0.151	0.143	0.06	0.061	0	0	0	0
	Kuravirus	Escherichia virus phiEco32	NC_010324.1	0	27	24	0	0.024	0	0	0	0	0	0	0	0	0	0	0	0.094	0	0	0	0	0	0	0	0	0	0	0	0	0	0	0	0	0	0	0	0	0	0	0	0	0	0	0	0	0
	Kuravirus	Escherichia virus SU10	NC_027395.1	0	61	24	0	0	0	0	0	0	0	0	0	0	0	0	0	0.097	0.045	0	0	0	0	0.096	0.095	0.094	0.094	0.095	0	0	0.096	0	0.094	0.099	0.094	0.095	0.094	0.095	0.095	0.098	0.093	0	0	0	0	0	0
	Lahexavirus	Aeromonas virus LAh9	NC_048776.1	0	99	62	0	0	0	0	0	0	0	0	0	0.036	0	0	0	0.077	0	0	0	0	0.041	0.197	0.155	0.194	0.193	0.195	0.041	0	0.155	0.041	0.194	0.202	0.194	0.195	0.172	0.154	0.154	0.2	0.192	0.042	0.043	0.033	0	0	0
	Lahexavirus	Aeromonas virus 4-4572	NC_048773.1	0	96	62	0	0	0	0	0	0	0	0	0	0.035	0	0	0	0.114	0	0	0	0	0.04	0.157	0.116	0.155	0.154	0.155	0.04	0	0.116	0.04	0.154	0.161	0.155	0.156	0.133	0.113	0.116	0.159	0.153	0.041	0.041	0.032	0	0	0
	Lahexavirus	Aeromonas virus LAh6	NC_048774.1	0	97	62	0	0	0	0	0	0	0	0	0	0.036	0	0	0	0.076	0	0	0	0	0.04	0.194	0.153	0.191	0.19	0.192	0.04	0	0.153	0.041	0.191	0.199	0.191	0.193	0.17	0.152	0.152	0.197	0.189	0.041	0.042	0.032	0	0	0
	Lahexavirus	Aeromonas virus LAh8	NC_048775.1	0	98	62	0	0	0	0	0	0	0	0	0	0.037	0	0	0	0.078	0	0	0	0	0.041	0.199	0.157	0.196	0.195	0.197	0.041	0	0.157	0.042	0.196	0.204	0.196	0.197	0.174	0.156	0.156	0.202	0.193	0.042	0.043	0.033	0	0	0
	Privateervirus	Cronobacter virus 009	NC_048664.1	0	86	54	0	0	0	0	0	0	0	0	0	0	0	0	0	0.067	0	0	0	0	0	0.16	0.159	0.158	0.157	0.158	0	0	0.16	0	0.157	0.164	0.158	0.159	0.157	0.159	0.159	0.163	0.155	0	0	0	0	0	0
	Privateervirus	Proteus virus Privateer	NC_048861.1	0	107	54	0	0	0	0	0	0	0	0	0	0	0	0	0	0.068	0	0	0	0	0	0.153	0.153	0.151	0.15	0.152	0	0	0.171	0	0.151	0.158	0.151	0.152	0.151	0.153	0.169	0.156	0.149	0	0	0	0	0	0
	Badaztecvirus	Bifidobacterium virus BadAztec1	NC_048858.1	0	104	66	0	0	0	0	0	0	0	0	0	0	0	0	0	0	0	0	0	0	0	0	0	0	0	0	0	0	0	0	0	0	0	0	0	0	0	0	0	0	0	0	0	0	0
	Badaztecvirus	Bifidobacterium virus BadAargau2	NC_048859.1	0	105	66	0	0	0	0	0	0	0	0	0	0	0	0	0	0	0	0	0	0.069	0	0	0	0	0	0	0	0	0	0	0	0	0	0	0	0	0	0	0	0	0	0	0	0	0
	Dybvigvirus	Actinomyces virus Av1	NC_009643.1	0	24	22	0	0	0	0	0	0	0	0.043	0	0	0.043	0	0	0	0	0	0	0	0	0	0	0	0	0	0	0	0	0	0	0	0	0	0	0	0	0	0	0	0	0	0	0	0
	Anjalivirus	Arthrobacter virus Anjali	NC_048739.1	0	92	59	0	0.049	0	0	0	0	0	0	0	0	0	0	0	0	0	0	0	0	0	0	0	0	0	0	0	0	0	0	0	0	0	0	0	0	0	0	0	0	0	0	0	0	0
	Anjalivirus	Arthobacter virus Mendel	NC_048740.1	0	93	59	0.028	0	0	0	0	0	0	0	0	0	0	0	0	0	0	0	0	0	0	0	0	0	0	0	0	0	0	0	0	0	0	0	0	0	0	0	0	0	0	0.027	0	0.034	0
	Flowerpowervirus	Streptomyces virus FlowerPower	NC_048706.1	0	90	57	0	0	0	0	0.063	0.065	0.063	0.064	0.062	0	0	0	0	0.146	0	0	0	0	0	0.146	0.174	0.182	0.18	0.183	0	0	0.177	0	0.182	0.193	0.182	0.184	0.181	0.104	0.184	0.191	0.178	0	0	0	0	0	0.07
	Immanueltrevirus	Streptomyces virus Immanuel3	NC_048686.1	0	89	56	0	0	0	0	0	0	0	0	0	0	0	0	0	0	0	0	0	0	0	0	0	0	0	0	0.072	0.073	0	0	0	0	0	0	0	0	0	0	0	0	0	0.078	0	0.068	0
	Manuelvirus	Streptomyces virus Manuel	NC_048685.1	0	88	55	0.056	0	0	0	0.058	0.06	0.058	0.059	0.057	0.045	0.059	0.102	0	0	0	0	0	0	0	0.074	0.073	0.072	0.072	0.073	0	0	0.074	0	0.072	0.077	0.072	0.073	0.072	0.073	0.073	0.076	0.071	0	0	0	0	0	0
	Manuelvirus	Streptomyces virus WRightOn	NC_048684.1	0	87	55	0	0	0.057	0	0	0	0	0.047	0.045	0.045	0.047	0	0	0	0	0	0	0	0	0	0	0	0	0	0	0	0.046	0	0	0	0	0	0	0	0	0	0	0	0	0	0.139	0	0
	Manuelvirus	Streptomyces virus JXY1	NC_048854.1	0	103	55	0	0	0.057	0	0	0	0	0	0	0	0	0	0	0	0	0	0	0	0	0	0	0	0	0	0	0	0.045	0	0	0	0	0	0	0	0	0	0	0	0	0	0.139	0	0
	Xuquatrovirus	Escherichia virus PTXU04	NC_048193.1	0.129	85	53	0	0	0	0	0	0	0	0	0	0	0	0	0	0	0	0	0	0	0	0	0	0	0	0	0	0	0	0	0	0	0	0	0	0	0	0	0	0	0	0	0	0	0
	Hollowayvirus	Pseudomonas virus F116	NC_006552.1	0.824	18	16	2.571	2.56	2.767	2.135	1.647	1.868	1.889	1.825	1.861	1.528	1.488	1.635	1.417	1.238	1.332	0.227	0	0	0.105	0.1	0.106	0.105	0.104	0.105	0.147	0.106	0.107	0.099	0.098	0.104	0.147	0.106	0.104	0.106	0.106	0.109	0.103	0.102	0.103	0	0	0	0.064
	Hollowayvirus	Pseudomonas virus H66	NC_042342.1	0.935	77	16	1.817	1.562	0.599	1.625	0.812	0.912	0.887	0.977	0.772	1.653	0.703	1.259	0.176	0.052	0.14	0.229	0	0	0	0	0	0	0	0	0.047	0	0	0	0	0	0	0	0	0	0	0	0	0	0	0	0.102	0	0.064
	Sortsnevirus	Klebsiella virus IME279	NC_047862.1	0	80	48	0.295	0.157	0.43	0.182	0.196	0.203	0.196	0.268	0.149	0.34	0	0	0	0.083	0.085	0	0	0	0	0	0	0	0	0	0	0	0	0	0	0	0	0	0	0	0	0	0	0	0	0	0	0	0
	Sortsnevirus	Escherichia virus Sortsne	NC_048178.1	0	84	52	0.394	0.563	0.442	0.435	0.225	0.233	0.225	0.228	0.22	0.406	0.046	0	0.061	0.146	0.062	0	0	0	0	0	0	0	0	0	0	0	0	0	0	0	0	0	0	0	0	0	0	0	0	0	0	0	0
	Giessenvirus	Escherichia virus C1302	NC_048067.1	0	82	50	0.382	0.367	0.297	0.405	0.488	0.487	0.469	0.397	0.384	0.319	0	0	0	0	0	0.139	0.14	0	0.046	0.047	0.047	0	0	0	0.126	0.09	0	0	0.063	0.067	0.063	0.064	0.063	0	0	0	0	0	0	0	0	0	0
	Skarprettervirus	Escherichia virus Skarpretter	NC_048112.1	0	83	51	0.359	0.364	0.404	0.344	0	0	0	0	0	0.304	0	0	0	0	0	0.162	0.164	0	0	0	0	0	0	0	0	0	0	0	0	0	0	0	0	0	0	0	0	0	0	0	0	0.056	0
	Myxoctovirus	Myxococcus virus Mx8	NC_003085.1	0	7	7	0.184	0.147	0.051	0	0	0	0	0	0	0.054	0	0.119	0	0.054	0	0	0	0	0	0	0	0	0	0	0	0	0	0	0	0	0	0	0	0	0	0	0	0	0	0.142	0.06	0.041	0.062
	Ryyoungvirus	Burkholderia virus BcepC6B	NC_005887.1	0.831	16	15	0.721	0.679	0.401	0.476	0.174	0.115	0.111	0.123	0.161	0.06	0.064	0.058	0.08	0.838	0	0.48	0.484	0	0	0	0	0	0	0	0	0	0	0	0	0	0	0	0	0	0	0	0	0	0	0.157	0.232	0	0
	Kelquatrovirus	Burkholderia virus KL4	NC_047958.1	0.414	81	49	0.675	0.431	0.905	1.181	0.048	0.049	0.048	0.048	0	0.062	0.048	0.122	0.474	0	0	0.452	1.068	0	0	0	0	0	0	0	0	0	0.06	0.071	0	0	0.059	0	0	0	0	0	0	0	0	0	0	0	0
	Sendosyvirus	Hamiltonella virus APSE1	NC_000935.1	0	3	3	0	0	0	0	0	0	0	0	0	0	0	0	0.05	0.467	0.265	0	0	0	0.364	0.437	0.435	0.363	0.52	0.528	1.532	1.628	0.604	0	0.519	0.556	0.226	0.525	0.647	0.62	0.785	0.688	0.639	0.746	0.175	0	0	0	0
	Sendosyvirus	Hamiltonella virus APSE2	NC_011551.1	0	29	3	0	0	0	0	0	0	0	0	0	0	0	0	0.049	0.411	0.254	0	0	0	0	0.062	0.061	0.06	0.28	0.285	1.484	1.576	0.581	0	0.502	0.537	0.507	0.508	0.618	0.733	0.895	0.656	0.611	0.861	0.171	0	0	0	0
	Lederbergvirus	Salmonella virus BTP1	NC_042346.1	0	79	47	0.105	0	0	0	0	0	0	0	0	0.055	0	0.055	0	0.363	0.301	0.291	0.595	0	1.7	1.329	1.868	1.714	1.563	1.395	3.921	2.933	4.079	7.629	4.314	3.912	5.281	4.163	4.79	3.963	3.216	4.453	4.518	4.095	3.749	0	0	0	0
	Lederbergvirus	Salmonella virus P22	NC_002371.2	0	4	4	0.103	0	0	0	0	0	0	0	0	0	0	0	0	0.084	0.048	0.338	0.643	0	2.174	1.36	2.293	2.196	1.779	1.697	4.401	3.491	3.925	6.158	3.284	3.172	4.468	3.346	3.787	4.539	4.217	3.663	3.409	3.986	2.874	0	0	0	0
	Lederbergvirus	Salmonella virus ST64T	NC_004348.1	0	8	8	0	0	0	0	0	0	0	0	0	0	0	0	0	0.361	0.307	0.669	0.403	0	0.722	0.899	1.315	0.584	0.579	0.487	4.158	3.515	6.508	3.054	2.838	2.797	7.529	2.645	2.676	3.628	2.173	2.658	2.429	2.891	2.505	0	0	0	0
	Lederbergvirus	Salmonella virus SE1Spa	NC_011802.1	0	30	26	0.115	0	0	0.114	0	0	0	0	0	0	0	0	0.053	0.412	0.432	0.335	0.338	0	2.137	2.041	2.817	1.952	2.143	2.134	5.021	4.176	8.293	5.138	4.443	4.43	8.854	4.986	4.957	4.525	4.457	4.904	4.565	4.873	4.852	0	0	0	0
	Lederbergvirus	Escherichia virus HK620	NC_002730.1	0	6	6	0.129	0	0	0.128	0	0	0.13	0	0	0	0	0.185	0	0.475	0.632	0.119	0.12	0	3.913	1.981	2.416	2.094	1.771	1.774	4.035	3.631	9.662	2.615	4.288	4.155	9.521	4.367	4.381	4.893	4.253	4.183	3.572	4.345	2.366	0	0	0	0
	Lederbergvirus	Shigella virus Sf6	NC_005344.1	0.14	13	12	0.065	0	0.064	0.065	0	0	0	0	0	0	0	0	0.251	0.229	0.141	0.118	0.119	0	1.79	1.474	2.1	1.536	1.682	1.498	2.357	1.509	8.651	5.277	4.783	4.016	8.947	4.872	4.935	4.463	4.618	4.171	3.965	4.512	4.561	0	0	0	0
	Jasminevirus	Arthrobacter virus Jasmine	NC_041875.1	0	72	45	0	0	0	0	0	0	0	0	0	0	0	0	0	0	0	0	0	0	0	0	0	0	0	0	0	0	0	0	0	0	0	0	0	0	0	0	0	0	0	0	0	0	0
	Jasminevirus	Arthrobacter virus Adat	NC_042020.1	0	74	45	0	0	0	0	0	0	0	0	0	0	0	0	0	0	0	0	0	0	0	0	0	0	0	0	0	0	0	0	0	0	0	0	0	0	0	0	0	0	0	0	0	0	0
	Perisivirus	Brucella virus Tb	NC_019446.1	0	40	34	0	0.062	0	0	0	0	0	0	0	0	0	0	0	0	0	0.069	0.069	0	0	0	0	0	0	0	0	0	0	0	0	0	0	0	0	0	0	0	0	0	0	0	0	0	0
	Perisivirus	Brucella virus Pr	NC_019447.1	0	40	34	0	0.064	0	0	0	0	0	0	0	0	0	0	0	0	0	0.071	0.072	0	0	0	0	0	0	0	0	0	0	0	0	0	0	0	0	0	0	0	0	0	0	0	0	0	0
	Kochitakasuvirus	Pseudomonas virus KPP25	NC_024123.1	0	54	40	0	0.062	0.075	0.061	0.047	0.049	0.047	0.048	0.046	0	0.119	0.067	0	0	0	0	0	0	0	0	0	0	0	0	0.076	0	0.077	0	0	0	0	0	0	0	0	0	0	0	0	0.069	0.046	0	0
	Kochitakasuvirus	Pseudomonas virus R18	NC_041964.1	0	54	40	0.038	0.062	0.075	0.106	0.047	0.049	0.048	0.048	0.047	0	0.118	0	0	0	0	0	0	0	0	0	0	0	0	0	0	0	0	0	0	0	0	0	0	0	0	0	0	0	0	0	0	0	0.036
	Lightbulbvirus	Cellulophaga virus Cba41	NC_021788.1	0	45	36	0	0	0	0	0	0	0	0	0	0	0	0	0	0.036	0	0	0	0	0	0	0	0	0	0	0	0	0	0	0	0	0	0	0	0	0	0	0	0	0	0	0	0	0
	Lightbulbvirus	Cellulophaga virus Cba172	NC_021798.1	0	46	36	0	0	0	0	0	0	0	0	0	0	0	0	0	0	0	0	0	0	0	0	0	0	0	0	0	0	0	0	0	0	0	0	0	0	0	0	0	0	0	0	0	0	0
	Chopinvirus	Lactococcus virus KSY1	NC_009817.1	0	25	23	0	0	0	0	0	0	0	0	0	0	0	0	0	0	0	0	0	0	0	0	0	0	0	0	0	0	0	0	0	0	0	0	0	0	0	0	0	0	0	0	0	0	0
	Fipvunavirus	Flavobacterium virus Fpv1	NC_031914.1	0	70	44	0	0	0	0	0	0	0	0	0	0	0	0	0	0	0	0	0	0	0	0	0	0	0	0	0	0	0	0	0	0	0	0	0	0	0	0	0	0	0	0	0	0	0
	Fipvunavirus	Flavobacterium virus Fpv4	NC_041872.1	0	71	44	0	0	0	0	0	0	0	0	0	0	0	0	0	0	0	0	0	0	0	0	0	0	0	0	0	0	0	0	0	0	0	0	0	0	0	0	0	0	0	0	0	0	0
	Pagevirus	Bacillus virus Pascal	NC_027372.1	0	59	43	0	0	0	0	0	0	0	0	0	0	0	0	0	0	0	0	0	0	0	0	0	0	0	0	0	0	0	0	0	0	0	0	0	0	0	0	0	0	0	0	0	0	0
	Pagevirus	Bacillus virus Palmer	NC_028926.1	0	67	37	0.093	0	0	0.117	0	0	0	0	0	0	0	0	0	0	0	0	0	0	0	0	0	0	0	0	0	0	0	0	0	0	0	0	0	0	0	0	0	0	0	0	0	0	0
	Pagevirus	Bacillus virus Pookie	NC_027394.1	0	60	37	0.093	0	0	0.116	0	0	0	0	0	0	0	0	0	0	0	0	0	0.071	0	0	0	0	0	0	0	0	0	0	0	0	0	0	0	0	0	0	0	0	0	0	0	0	0
	Pagevirus	Bacillus virus Page	NC_022764.1	0	48	37	0.094	0	0	0.117	0	0	0	0	0	0	0	0	0	0	0	0	0	0	0	0	0	0	0	0	0	0	0	0	0	0	0	0	0	0	0	0	0	0	0	0	0	0	0
	Pagevirus	Bacillus virus Pony	NC_022770.1	0	49	37	0.094	0	0	0.115	0	0	0	0	0	0	0	0	0	0	0	0	0	0	0	0	0	0	0	0	0	0	0	0	0	0	0	0	0	0	0	0	0	0	0	0	0	0	0
	Enhodamvirus	Vibrio virus VC8	NC_027118.1	0	58	14	0	0	0	0	0	0	0	0	0	0	0	0	0	0	0	0	0	0	0	0	0	0	0	0	0	0	0	0	0	0	0	0	0	0	0	0	0	0	0	0	0	0	0
	Enhodamvirus	Vibrio virus VP2	NC_005879.1	0	15	14	0	0	0	0	0	0	0	0	0	0	0	0	0	0	0	0	0	0	0	0	0	0	0	0	0.053	0.054	0	0	0	0	0	0	0	0	0	0	0	0	0	0	0	0	0
	Enhodamvirus	Vibrio virus VP5	NC_005891.1	0	17	14	0	0	0	0	0	0	0	0	0	0	0	0	0	0	0	0	0	0	0	0	0	0	0	0	0.053	0.054	0	0	0	0	0	0	0	0	0	0	0	0	0	0	0	0	0
	Wumpquatrovirus	Phormidium virus WMP4	NC_008367.1	0	21	19	0	0	0	0	0	0	0	0	0	0	0	0	0	0	0	0	0	0	0	0	0	0	0	0	0	0	0	0	0	0	0	0	0	0	0	0	0	0	0	0	0	0	0
	Kozyakovvirus	Anabaena virus A4L	NC_024358.1	0	55	41	0	0	0	0	0	0	0	0	0	0	0	0	0	0	0	0	0	0.062	0	0	0	0	0	0	0	0	0	0	0	0	0	0	0	0.047	0	0	0	0	0	0	0	0	0
	Wumptrevirus	Phormidium virus WMP3	NC_009551.1	0	23	21	0	0	0	0	0	0	0	0	0	0	0	0	0	0	0	0	0	0	0	0	0	0	0	0	0	0	0	0	0	0	0	0	0	0	0	0	0	0	0	0	0	0	0
	Wumptrevirus	Phormidium virus PP	NC_022751.1	0	47	21	0	0	0	0	0	0	0	0	0	0	0	0	0	0	0	0	0	0	0	0	0	0	0	0	0	0	0	0	0	0	0	0	0	0	0	0	0	0	0	0	0	0	0
	Schmidvirus	Helicobacter virus KHP40	NC_019931.1	0	44	35	0	0	0	0	0	0	0	0	0	0	0	0	0	0	0	0	0	0	0.067	0.069	0.069	0.067	0.073	0.075	0	0	0.076	0	0	0	0	0	0	0.075	0.075	0.071	0.072	0.071	0	0	0	0	0
	Schmidvirus	Helicobacter virus 1961P	NC_019512.1	0	41	35	0	0	0	0	0	0	0	0	0	0	0	0	0	0	0	0	0	0	0	0	0	0	0	0	0	0	0	0	0	0	0	0	0	0	0	0	0	0	0	0	0	0	0
	Schmidvirus	Helicobacter virus KHP30	NC_019928.1	0	43	35	0	0	0	0	0	0	0	0	0	0	0	0	0	0	0	0	0	0	0.067	0.069	0.069	0.068	0.074	0.075	0	0	0.076	0	0	0	0	0	0	0.075	0.075	0.072	0.072	0.071	0	0	0	0	0
	Uetakevirus	Salmonella virus Epsilon15	NC_004775.2	5.542	10	10	0.041	0.041	0	0	0	0.093	0.09	0.091	0	0	0	0	0.439	0.952	0.284	0	0	0	1.167	0.884	1.132	1.073	1.265	1.143	0.346	0.559	1.181	0.202	0.619	0.388	0.63	0.642	0.633	1.21	1.207	0.37	1.052	1.118	0.211	0	0	0	0
	Uetakevirus	Escherichia virus phiV10	NC_007804.2	3.235	19	17	0	0	0	0	0	0	0	0	0	0	0	0	0.777	0.158	0.496	0	0	0	1.575	2.435	2.226	1.796	2.928	2.491	0.666	0.582	3.181	0.826	2.71	0.922	3.238	2.956	3.176	3.074	3.062	1.257	3.588	2.472	0.865	0	0	0	0
	Uetakevirus	Salmonella virus SPN1S	NC_016761.1	4.484	32	28	0	0	0	0	0	0	0	0	0	0.076	0	0	0.171	0.123	0.502	0	0	0	0.75	0.956	0.923	0.841	0.812	0.918	0	0	0.859	0	0.089	0.095	0.089	0.09	0.088	0.909	0.848	0.093	0.711	0.783	0	0	0	0	0
	-	UFJF_PfDIW6	UFJF_PfDIW6	100	1	1	0.79	0.76	0.68	0.661	0	0	0	0	0.267	0	0.093	0.1	0	0	0	0	0	0	0.103	0	0.079	0.078	0.077	0.079	0.093	0.079	0.08	0.079	0.078	0.083	0.078	0.079	0.078	0.079	0.079	0.082	0.076	0.081	0.082	0	0	0	0
	Rauchvirus	Bordetella virus BPP1	NC_005357.1	3.356	14	13	0.335	0.314	0.179	0.262	0.044	0.104	0.101	0.044	0.099	0	0.046	0.087	0	0	0	0.463	0.782	0.109	0	0	0	0	0	0	0	0	0	0	0	0	0	0	0	0	0	0	0	0	0	0	0	0	0
	Delislevirus	Mycoplasma virus P1	NC_002515.1	0	5	5	0	0	0	0	0	0	0	0	0	0	0	0	0	0	0	0	0	0	0.242	0.064	0.249	0.062	0.092	0.094	0	0	0.032	0.094	0.062	0.068	0.062	0.063	0.061	0.063	0.063	0.066	0.06	0.099	0.1	0	0	0	0
	-	Pseudomonas virus 119X	NC_007807.1	0	20	18	0	0	0	0	0	0	0	0	0	0	0	0	0	0.117	0	0	0	0	0	0	0	0	0	0	0	0	0	0	0	0	0	0	0	0	0	0	0	0	0	0	0	0	0
[truncated: 88 more columns]

## Sheet: S9
	Table S9: Intergenomic similarities between UFJF_PfDIW6 genome and genomes presented in Figure 1. Genome sequences were compared by VIRIDIC and clustered, considering a genomic similarity threshold of 95% for species assignment and 70% for the genus.
	Genome	Similarity to UFJF_PfDIW6	Species cluster	Genus cluster
	UFJF_PfDIW6	100	6	6
	CP086206:RC:863875-3906644:42770 bp	47.814	3	3
	CP032618:1504792-1548170:43379 bp	44.605	5	5
	CP054868:RC:1826223-1867950:41728 bp	39.95	4	4
	CP027743:RC:5609197-5654498: 45302 bp	38.229	1	1
	CP058644:RC:3898468-3951640:53173 bp	32.914	2	2
	AP019415:RC:42551 bp	10.219	7	7
	NC_019923:42689 bp	6.827	8	8
